# Supplementary material for: Berberine Ameliorates DSS-Induced Colitis via Regulation of Mucosal Barrier Homeostasis and Mucin-Degrading Microbiota
Source: Int J Mol Sci. 2026 Feb 4;27(3):1549. doi: 10.3390/ijms27031549 (PMC12897809; doi:10.3390/ijms27031549)
Supplement: Supplementary file 1 [file ijms-27-01549-s001.zip]

Archive with 2 entries (2 files):
- ijms-4092078-supplementary-Figure S1.pdf
- ijms-4092078-supplementary-Table S1.pdf
